# Supplementary material for: Rhizosphere Microbial Community and Metagenomic Annotation Responses in a Vallisneria natans–Sediment Microcosm Exposed to Trifluenfuronate and Fluopyram
Source: Microorganisms. 2026 May 21;14(5):1166. doi: 10.3390/microorganisms14051166 (PMC13210105; doi:10.3390/microorganisms14051166)
Supplement: Supplementary file 1 [file microorganisms-14-01166-s001.zip]

Archive with 1 entries (1 files):
- microorganisms-4285927-supplementary.pdf
